# Supplementary material for: Aldo-Keto Reductase 1C15 Characterization and Protection in Ischemic Brain Injury
Source: Antioxidants (Basel). 2023 Apr 11;12(4):909. doi: 10.3390/antiox12040909 (PMC10135333; doi:10.3390/antiox12040909)
Supplement: Supplementary file 1 [file antioxidants-12-00909-s001.zip]

Archive with 1 entries (1 files):
- antioxidants-2262732-supplementary.pdf
